# Supplementary material for: Protective effect of a novel hydrogel loaded with CM-UCMSCs on vitrified–thawed ovaries during in vitro culture
Source: Front Bioeng Biotechnol. 2026 Feb 2;14:1763994. doi: 10.3389/fbioe.2026.1763994 (PMC12907395; doi:10.3389/fbioe.2026.1763994)
Supplement: Supplementary file 1 [file Table1.xlsx]

## Sheet: 基因基因信息详情表1
Cluster	Gene id	Gene name
Cluster1	ENSRNOG00000002754	Areg
Cluster1	ENSRNOG00000003147	Sqstm1
Cluster1	ENSRNOG00000005248	Slc1a4
Cluster1	ENSRNOG00000006789	Ddit3
Cluster1	ENSRNOG00000007319	Trib3
Cluster1	ENSRNOG00000010210	Slc7a11
Cluster1	ENSRNOG00000014117	Hmox1
Cluster1	ENSRNOG00000020060	Atf5
Cluster1	ENSRNOG00000029529	Eef1akmt4
Cluster2	ENSRNOG00000001960	Sult1d1
Cluster2	ENSRNOG00000003620	Fmo3
Cluster2	ENSRNOG00000004322	Sh3kbp1
Cluster2	ENSRNOG00000004400	Avpr1a
Cluster2	ENSRNOG00000004786	Cyp4f1
Cluster2	ENSRNOG00000006867	Etv1
Cluster2	ENSRNOG00000006952	Prex1
Cluster2	ENSRNOG00000007104	Itpr1
Cluster2	ENSRNOG00000007290	Atp1a2
Cluster2	ENSRNOG00000008336	Tnfrsf11b
Cluster2	ENSRNOG00000009912	Fgr
Cluster2	ENSRNOG00000011913	Cp
Cluster2	ENSRNOG00000011971	C1s
Cluster2	ENSRNOG00000012109	Otulinl
Cluster2	ENSRNOG00000013552	Scd
Cluster2	ENSRNOG00000013624	Uevld
Cluster2	ENSRNOG00000013674	Megf10
Cluster2	ENSRNOG00000015880	Dpep1
Cluster2	ENSRNOG00000015902	Cpxm2
Cluster2	ENSRNOG00000016488	Pltp
Cluster2	ENSRNOG00000016552	Hmgcs1
Cluster2	ENSRNOG00000017237	Lama1
Cluster2	ENSRNOG00000018804	Ripor2
Cluster2	ENSRNOG00000021840	Cped1
Cluster2	ENSRNOG00000025273	L3mbtl4
Cluster2	ENSRNOG00000026415	Col14a1
Cluster2	ENSRNOG00000029707	Mt-nd4
Cluster2	ENSRNOG00000030644	Mt-nd1
Cluster2	ENSRNOG00000031033	Mt-nd2
Cluster2	ENSRNOG00000031053	Mt-nd4l
Cluster2	ENSRNOG00000031766	Mt-cyb
Cluster2	ENSRNOG00000031814	Sort1
Cluster2	ENSRNOG00000033299	Mt-atp8
Cluster2	ENSRNOG00000047699	Snai2
Cluster2	ENSRNOG00000051440	Ppp1r12b
Cluster2	ENSRNOG00000053607	Fam217b
Cluster2	ENSRNOG00000067479	Hlf
Cluster2	ENSRNOG00000068881	-
Cluster2	ENSRNOG00000069485	-
Cluster2	ENSRNOG00000070598	-
Cluster3	ENSRNOG00000000585	Amd1
Cluster3	ENSRNOG00000006697	Pip4p2
Cluster3	ENSRNOG00000018487	Slc3a2
Cluster3	ENSRNOG00000027278	Pramef8
Cluster3	ENSRNOG00000042691	Armc7
Cluster3	ENSRNOG00000055236	Gemin4
Cluster3	ENSRNOG00000069434	-
Cluster4	ENSRNOG00000001251	Grifin
Cluster4	ENSRNOG00000001821	Adipoq
Cluster4	ENSRNOG00000009686	Aqp7
Cluster4	ENSRNOG00000010079	Car3
Cluster4	ENSRNOG00000015654	Ghr
Cluster4	ENSRNOG00000024115	C6
Cluster4	ENSRNOG00000030371	Mt-co2
Cluster4	ENSRNOG00000030700	Mt-co3
Cluster4	ENSRNOG00000031979	Mt-atp6
Cluster4	ENSRNOG00000036828	Pde1b
Cluster4	ENSRNOG00000069900	Ypel4
Cluster5	ENSRNOG00000005678	Lamb1
Cluster5	ENSRNOG00000007765	Frzb
Cluster5	ENSRNOG00000007905	Itga7
Cluster5	ENSRNOG00000011659	Alpk3
Cluster5	ENSRNOG00000012473	Cflar
Cluster5	ENSRNOG00000049517	Tnfaip3
Cluster5	ENSRNOG00000049560	Glul
Cluster5	ENSRNOG00000050152	Chsy3
Cluster5	ENSRNOG00000053550	Itga1
Cluster5	ENSRNOG00000059500	Cdkn1c
Cluster6	ENSRNOG00000000158	Cdo1
Cluster6	ENSRNOG00000005731	Birc3
Cluster6	ENSRNOG00000011989	Vat1l
Cluster6	ENSRNOG00000012481	Ppm1j
Cluster6	ENSRNOG00000016378	Map3k8
Cluster6	ENSRNOG00000016573	Dgat2
Cluster6	ENSRNOG00000016794	Phyhd1
Cluster6	ENSRNOG00000018282	Gda
Cluster6	ENSRNOG00000019048	Sod2
Cluster6	ENSRNOG00000021323	Car13
Cluster6	ENSRNOG00000024688	Erfe
Cluster6	ENSRNOG00000056855	LOC100360413
Cluster7	ENSRNOG00000002599	Grap
Cluster7	ENSRNOG00000002615	Pmm2
Cluster7	ENSRNOG00000010064	Abcc4
Cluster7	ENSRNOG00000025625	Rnase4
Cluster8	ENSRNOG00000063951	-
Cluster9	ENSRNOG00000048990	Ddx21-ps1
Cluster10	ENSRNOG00000065722	-
